# Supplementary material for: Clinical Equipoise and Unimproved Outcomes following Posttransplant Cutaneous Squamous Cell Carcinoma
Source: Kidney Int Rep. 2026 Apr 1;11(6):106522. doi: 10.1016/j.ekir.2026.106522 (PMC13187528; doi:10.1016/j.ekir.2026.106522)
Supplement: Supplementary File (PDF and CSV) — Figure S1. Kaplan-Meir curves show event-free survival of international cohort (PDF). Table S1. Data Collection Proforma (CSV). Table S2. STROBE Checklist (PDF). Table S3. Patients ineligible for analysis (PDF). Table S4. Baseline characteristics of patients diagnosed with first cutaneous squamous cell carcinoma (CSCC), by contributing center (PDF). Table S5. Comparison of demographics with an international cohort (PDF). Table S6. Comparison of first CSCC characteristics with an international cohort (PDF). Table S7. Comparison of outcomes with an international cohort (PDF). Table S8. Clinical dataset (CSV). [file mmc2.xlsx]

## Sheet: Supplementary Table S1 Data Col
SECTION				Clinical details at first CSCC												Calcineurin or mTOR inhibitor details (at first CSCC diagnosis)				Antiproliferative details (at time of first CSCC diagnosis)					Corticosteroid details (at time of first CSCC diagnosis)		Comorbidities			Details of any previous non-skin malignancy							Details of any previous skin malignancy								Previous histologically confirmed skin lesions				Other skin problems documented - free text
VARIABLE	Study Number	Sex	Ethnicity	Month of first CSCC	Year of first CSCC	Age at first CSCC (yrs)	Transplant(s)	Total number of previous transplants	Cumulative duration of immunosuppression (mo)	Total HLA mismatch of most recent transplant (0-6)	Induction therapy at most recent transplant	eGFR at first CSCC (or nearest available)	Previous rejection episode prior to first CSCC	Evidence of DSA prior to first CSCC	Weight at first CSCC (or nearest available) in kg	Agent in use	Total daily dose (mg)	Most recent trough level	Days from trough level to first CSCC	Agent in use	Total daily dose (mg)	Most recent neutrophil count	Most recent lymphocyte count	Days from neut/lymph count to first CSCC	Agent in use	Total daily dose (mg)	Diabetes Mellitus	Smoker	HIV	Previous non-skin cancer	Body site (free text)	Evidence of metastasis?	Month of diagnosis	Year of diagnosis	Received active treatment	Evidence of remission?	Previous skin cancer	Details - free text	Anatomical location	Evidence of metastasis?	Month of diagnosis	Year of diagnosis	Received active treatment	Evidence of clearance?	Actinic keratosis	Bowen's disease (CSCC in situ)	Keratoacanthoma	Viral warts
FURTHER GUIDANCE							1- Kidney only 2-Kidney and pancreas 3- Other (NB receipt of non-kidney transplant (other than as part of a simultaneous pancreas-kidney transplant) is an exclusion criteria).	Including the current (functioning) transplant	Cumulative duration of immunosuppression at time for first CSCC. Should also include any duration with a previous transplant or pre-transplant immunosuppression. Rounded to the nearest month.	Sum of mismatches at HLA-A, HLA-B and HLA-DR loci (Possible: 0 - 6)	1- Basiliximab or equivalent 2- Alemtuzumab (Campath) 3- ATG or thymoglobulin 4- Other 5- None		Any evidence of BIOPSY-PROVEN rejection in most recent transplant prior to first CSCC. If borderline or indeterminate histological changes, refer to treatment given - if treated for rejection at time then count as rejection episode.	1- Yes (Any previous evidence of donor-specific antibodies (to most recent transplant) prior to first CSCC.) 2- No (If none documented (or no evidence of testing) answer 'no'.)	Include weight if taken within six months before or after first CSCC diagnosis. Otherwise type 'Not available'.	1-Ciclosporin 2- Tacrolimus 3- Sirolimus 4- Everolimus 5- Nil		This should be prior to or at time of CCSCC diagnosis		1- Azathoprine 2- Mycophenolate mofetil 3- Mycophenolic acid 4- Nil		This should be prior to or at time of CCSCC diagnosis	This should be prior to or at time of CCSCC diagnosis		1- Prednisolone 2- Nil			1- Current (If documented within 18 months of first CSCC). 2- Previous (Where there is a historical mention of smoking (greater than 18 months prior to first CSCC), but current status is unknown). 3- Never 4- Not documented	1- Yes (if definite evidence of seropositivity or viral load) 2- No (If only negative tests in past (even if not recent) select "No".)	Previous diagnosis of invasive cancer that is not in the skin (carcinoma in situ not included)					Received any treatment with intent of clearance (as can be ascertained from clinical records). Includes surgery, chemo- or radiotherapy.	Documented evidence of remission (clinic letter or radiological result showing clearance of lesion)	Previous diagnosis of invasive skin cancer (carcinoma in situ, or Bowen's disease, not included - this data is input elsewhere)						Received any treatment with intent of clearance (as can be ascertained from clinical records). Includes surgery, chemo- or radiotherapy.	Documented evidence of remission (clinic letter or radiological result showing clearance of lesion)	1- Yes (if histologically confirmed) 2- Clinical diagnosis (if mentioned on letter based on skin examination, but no histological confirmation.) 3- No	1- Yes (if histologically confirmed) 2- Clinical diagnosis (if mentioned on letter based on skin examination, but no histological confirmation.) 3- No	1- Yes (if histologically confirmed) 2- Clinical diagnosis (if mentioned on letter based on skin examination, but no histological confirmation.) 3- No	1- Yes (if histologically confirmed) 2- Clinical diagnosis (if mentioned on letter based on skin examination, but no histological confirmation.) 3- No
																													2- No
[truncated: 49 more columns]

## Sheet: Supplementary Table S8 Clinical
StudyID (a/b/c denote multiple first CSCC from same individual)	Sex	Ethnicity	Age at first CSCC (yrs)	Transplant(s)	Total number of previous transplants	Cumulative duration of immunosuppression (mo)	Total HLA mismatch of most recent transplant (0-6)	Induction therapy at most recent transplant	eGFR at first CSCC (or nearest available)	Previous rejection episode prior to first CSCC	Evidence of DSA prior to first CSCC	Weight at first CSCC (or nearest available) in kg	CNI or MTOR in use	Antimetabolite in use	Steroid in use	Number of IS agents at diagnosis	Diabetes Mellitus	Smoker	HIV	Previous non-skin cancer	Body site (free text)	Evidence of metastasis?	Received active treatment	Evidence of remission?	Time between previous non-skin cancer and first CSCC (mo)	Previous skin cancer	Details of previous skin cancer	Actinic keratosis	Bowen's disease (CSCC in situ)	Keratoacanthoma	Viral warts	Anatomical location of first CSCC	Maximum Diameter (mm)	Maximum depth (mm)	Differentiation	Clark level	Invasion depth - free text	Beyond subcutis	Perineural invasion?	Lymphatic involvement?	Vascular invasion?	How many CSCC removed in this episode?	Clear margins of excision?	Clear margins? (Reexcision included)	Was immunosuppression modified?	Was immunosuppression reduced?	IS_reduction	Reason for IS modification free text	Immunosuppression modification_additional notes
A_1	Male	White	78	Kidney only	1	166	Unknown	None	54	No	No	not available	Tacrolimus	Azathioprine	Prednisolone	3	No	Never	No	No						No		Yes	Yes	No	No	Face	15	1.5	Moderate	Level 4: Invasion into reticular dermis	NA	No	No	No	No	Single	Yes	Yes	No	No	No
A_10	Male	White	49	Kidney only	2	436	NA	ATG or thymoglobulin	33	No	No	72.6	Ciclosporin	Nil	Nil	1	No	Never	No	No						No		No	No	No	No	Head	9	4.7	Moderate	Level 5: invasion into subcutaneous tissue	NA	No	No	No	No	Single	Yes	Yes	Yes	Yes	CNI reduced	SCC
A_11	Male	White	47	Kidney only	1	108	NA	NA	69	No	No	77.4	Tacrolimus	Mycophenolate mofetil	Prednisolone	3	No	Never	No	No						No		No	No	No	No	Arm	NA	2.6	Moderate	NA	NA	NA	NA	Not reported	Not reported	Single	Not reported	NA	No	No	No
A_12	Male	White	54	Kidney only	1	141	3	None	27	No	No	90	Nil	Azathioprine	Prednisolone	2	No	Previous	No	No						No		No	No	No	No	Hand	60	14	Poor	Level 5: invasion into subcutaneous tissue	NA	No	Yes	No	No	Single	Yes	Yes	Yes	Yes	Antimetabolite reduced	SCC
A_13	Male	White	68	Kidney only	2	378	0	None	36	No	No	75	Tacrolimus	Mycophenolate mofetil	Prednisolone	3	Yes	Never	No	No						Yes	BCC	Clinical diagnosis	Yes	No	Clinical diagnosis	Face	21	6.1	Moderate	Level 5: invasion into subcutaneous tissue	fat and muscle	Yes	No	No	No	Single	Yes	Yes	No	No	No
A_14	Female	White	77	Kidney only	1	80	3	Alemtuzumab	37	No	No	55.4	Tacrolimus	Azathioprine	Nil	2	No	Not documented	No	No						No		Yes	No	No	Clinical diagnosis	Face	10	3	Well	Level 4: Invasion into reticular dermis	NA	No	No	No	No	Single	Yes	Yes	No	No	No
A_15	Male	White	75	Kidney only	1	55	0	Basiliximab or equivalent	62	No	No	80.05	Tacrolimus	Azathioprine	Nil	2	Yes	Previous	No	No						Yes	BCC	No	No	No	No	Anterior torso	NA	2.6	Moderate	NA	NA	NA	NA	Not reported	Not reported	Single	No	No	No	No	No
A_16	Male	White	69	Kidney only	1	13	2	Alemtuzumab	87	No	No	70	Tacrolimus	Mycophenolate mofetil	Nil	2	Yes	Current	No	No						Yes	BCC	Yes	No	No	No	Neck	11	1.2	Moderate	Level 3: Invasion to junction of papillary/reticular dermis	NA	No	No	No	No	Single	Yes	Yes	Yes	No	No	Stated low level immunosuppression and wanted to reduce risk of rejection
A_17	Male	White	58	Kidney only	1	71	4	Alemtuzumab	46	No	No	86.9	Tacrolimus	Nil	Prednisolone	2	No	Never	No	Yes	PTLD	Yes	Yes	Yes	15	No		No	No	No	No	Arm	17	3.7	Moderate	Level 4: Invasion into reticular dermis	NA	No	No	No	No	Single	Yes	Yes	Yes	No	No	Low levels (patient had been taking lower dose than prescribed)
A_18	Female	White	69	Kidney only	1	40	4	Alemtuzumab	20	No	No	114.7	Tacrolimus	Nil	Prednisolone	2	No	Never	No	No						No		No	No	No	Yes	Leg	22	2	Well	Level 4: Invasion into reticular dermis	NA	No	No	No	No	Single	Yes	Yes	No	No	No
A_19	Female	White	63	Kidney only	1	171	NA	None	11	No	No	not available	Ciclosporin	Azathioprine	Prednisolone	3	No	Current	No	No						Yes	BCC	Yes	Yes	No	Yes	Arm	11	4	Moderate	Level 4: Invasion into reticular dermis	NA	No	No	No	No	Single	Yes	Yes	No	No	No
A_2	Male	White	50	Kidney only	1	130	NA	None	69	No	No	not available	Tacrolimus	Azathioprine	Nil	2	No	Previous	No	No						No		Clinical diagnosis	No	No	No	Face	10	3.8	Well	Level 4: Invasion into reticular dermis	NA	No	No	No	No	Single	Yes	Yes	No	No	No
A_20	Male	white	68	Kidney only	1	196	2	NA	26	NA	No	85.7	Ciclosporin	Azathioprine	Prednisolone	3	Yes		No	No						Yes	Melanoma	Clinical diagnosis	No	No	No	Hand	9	4	Moderate	Level 4: Invasion into reticular dermis	NA	No	No	No	No	Single	Yes	Yes	No	No	No
A_21	Female	White	53	Kidney only	3	345	NA	Alemtuzumab	12	No	No	52	Nil	Azathioprine	Prednisolone	2	Yes	Previous	No	No						No		No	No	No	No	Face	10	4.5	Moderate	Level 5: invasion into subcutaneous tissue	NA	No	No	No	No	Single	Yes	Yes	No	No	No
A_22	Male	White	65	Kidney only	1	187	0	Alemtuzumab	14	No	No	117	Tacrolimus	Mycophenolate mofetil	Nil	2	No	Previous	No	No						No		Yes	No	No	No	Hand	22	4.5	Moderate	Level 4: Invasion into reticular dermis	NA	No	No	No	No	Single	Yes	Yes	No	No	No
A_23	Female	White	68	Kidney only	1	353	NA	None	15	No	No	57	Sirolimus	Nil	Prednisolone	2	No	Never	No	Yes	Endometrium	No	Yes	Yes	90	Yes	BCC	Yes	Yes	No	No	Leg	21	6	Moderate	Level 4: Invasion into reticular dermis	NA	No	No	No	No	Single	Yes	Yes	Yes	Yes	MTOR reduced	High Levels
A_24	Male	White	54	Kidney only	1	204	NA	None	29	No	No	66	Ciclosporin	Azathioprine	Prednisolone	3	No	Never	No	No						Yes	BCC	Yes	No	No	Clinical diagnosis	Face	7	2.8	Well	Level 4: Invasion into reticular dermis	NA	No	No	No	No	Single	Yes	Yes	no	No	No		Waiting for ciclo switch, aza reduced 7/12 post
A_25	Female	White	70	Kidney only	1	136	NA	None	68	No	No	70.8	Tacrolimus	Mycophenolate mofetil	Nil	2	No	Never	No	Yes	Breast Cancer	No	Yes	Yes	88	No		No	Clinical diagnosis	No	No	Anterior torso	2.7	2.1	Well	Level 4: Invasion into reticular dermis	NA	No	No	No	No	Single	Yes	Yes	No	No	No
A_26	Male	White	76	Kidney only	1	67	NA	Basiliximab or equivalent	35	No	No		Tacrolimus	Azathioprine	Nil	2	No	Not documented	No	No						Yes	BCC	No	Yes	No	No	Face	13	4	Moderate	Level 5: invasion into subcutaneous tissue	muscle	Yes	No	No	No	Single	Yes	Yes	Yes	No	No	low tac level
A_27	Male	White	54	Kidney only	1	190	2	Basiliximab or equivalent	79	No	No	80	Tacrolimus	Nil	Nil	1	No	Current	No	No						Yes	BCC	No	Yes	No	No	Face	8	2.5	Moderate	Level 4: Invasion into reticular dermis	NA	No	No	No	No	Single	Yes	Yes	no	No	No
A_28	Male	White	58	Kidney only	2	260	0	Alemtuzumab	33	No	No	76.9	Tacrolimus	Azathioprine	Nil	2	No	Never	No	No						No		No	No	No	No	Hand	3	1.3	Well	NA	NA	NA	NA	Not reported	Not reported	Single	No	NA	Yes	Yes	Antimetabolite and CNI reduced	opportunistic infections
A_29	Male	White	60	Kidney only	1	422	NA	None	90	No	No		Nil	Azathioprine	Prednisolone	2	No	Not documented	No	No						Yes	BCC	Yes	No	Yes	Clinical diagnosis	Anterior torso	3	1.1	Moderate	Level 3: Invasion to junction of papillary/reticular dermis	NA	No	No	No	No	Single	Yes	Yes	No	No	No
A_3	Female	White	55	Kidney only	2	108	3	Alemtuzumab	26	No	No	40.9	Tacrolimus	Azathioprine	Nil	2	No	Current	No	No						No		Yes	No	No	Clinical diagnosis	Lip	45	11.5	Moderate	Level 5: invasion into subcutaneous tissue	invasion into fat and muscle	Yes	No	No	No	Single	Yes	Yes	Yes	Yes	Antimetabolite and CNI reduced	SCC and recurrent UTIs
A_30	Male	White	70	Kidney only	1	331	NA	None	90	No	No		Ciclosporin	Mycophenolate mofetil	Nil	2	No	Never	No	No						Yes	BCC	No	No	No	No	Hand	16	6.7	Well	Level 5: invasion into subcutaneous tissue	NA	No	No	No	No	Single	Yes	Yes	No	No	No
A_31	Male	White	73	Kidney only	1	310	NA	None	19	No	No	62.2	Ciclosporin	Azathioprine	Prednisolone	3	No	Previous	No	Yes	prostate	Yes	yes	No	51	NA		Yes	Yes	No	Clinical diagnosis	Ear	11	1.9	Moderate	Level 5: invasion into subcutaneous tissue	NA	No	No	No	No	Single	Yes	Yes	Yes	Yes	Antimetabolite reduced	SCC
A_32	Male	White	69	Kidney only	1	436	NA	None	90	No	No		Nil	Azathioprine	Nil	1	No	Never	No	No						Yes	BCC	No	No	Yes	Clinical diagnosis	Hand	28	5	Moderate	Level 4: Invasion into reticular dermis	NA	No	No	No	No	Single	Yes	Yes	No	No	No
A_4	Male	White	75	Kidney only	1	93	5	Basiliximab or equivalent	31	No	No	67.3	Tacrolimus	Mycophenolate mofetil	Nil	2	No	Never	No	Yes	Lung	No	Yes	Yes	40	No		Yes	Yes	No	No	Head (forehead)	14	3.5	Moderate	Level 5: invasion into subcutaneous tissue	invasion into fat and muscle	Yes	No	No	No	Single	Yes	Yes	Yes	Yes	CNI reduced	High tac level
A_5	Male	White	73	Kidney only	1	56	4	Basiliximab or equivalent	34	No	No	82.6	Tacrolimus	Mycophenolate mofetil	Nil	2	No	Previous	No	No						Yes	BCC	Yes	Yes	No	No	Head	25	4.8	Moderate	Level 5: invasion into subcutaneous tissue	invasion into fat and muscle	Yes	No	No	No	Single	Yes	Yes	No	No	No
A_6	Female	White	58	Kidney only	1	207	3	Alemtuzumab	33	No	No	54.4	Tacrolimus	Azathioprine	Nil	2	No	Never	No	No						No		Yes	No	No	Yes	Head	29	6.9	Moderate	Level 5: invasion into subcutaneous tissue	NA	No	Yes	No	No	Single	No	No	Yes	Yes	Antimetabolite reduced	SCC
A_7	Male	White	55	Kidney only	1	85	3	Alemtuzumab	32	No	No	82	Tacrolimus	Mycophenolic acid	Nil	2	No	Never	No	No						Yes	BCC, Melanoma in situ	No	No	No	No	Head	20	6	Moderate	Level 5: invasion into subcutaneous tissue	NA	No	No	No	No	Single	Yes	Yes	No	No	No
A_8a	Male	White	54	Kidney only	1	NA	2	None	33	No	No		Tacrolimus	Azathioprine	Nil	2	No	Current	No	Yes	Burkitt's Lymphoma (PTLD)	Yes	Yes	Yes	34	No		Clinical diagnosis	Clinical diagnosis	No	No	Neck	16	7	Well-to-moderate	Level 5: invasion into subcutaneous tissue	NA	No	No	No	No	Multiple	Yes	Yes	Yes	Yes	Antimetabolite reduced	SCC
A_9	Male	White	75	Kidney only	1	23	6	None	33	No	No	70	Tacrolimus	Mycophenolate mofetil	Nil	2	No	Not documented	No	No						No		No	No	No	No	Head	27	4.3	Moderate	Level 5: invasion into subcutaneous tissue	NA	No	No	No	No	Single	Yes	Yes	no	No	No
B_1	Male	White	58	Kidney only	2	85	3	None	35	Yes	No	72.8	Tacrolimus	Azathioprine	Prednisolone	3	No	Previous	No	No						No		No	No	No	No	Head	4	2.5	Well	Level 2: Invasion into papillary dermis	NA	No	No	No	No	Single	Yes	Yes	No	No	No
B_10	Male	White	71	Kidney only	1	16	3	Basiliximab or equivalent	41	No	No	103.4	Tacrolimus	Nil	Prednisolone	2	No	Never	No	No						No		Clinical diagnosis	No	No	No	Head	8	1.4	Well	Level 4: Invasion into reticular dermis	NA	No	No	No	No	Single	Yes	Yes	Yes	Yes	CNI reduced	Recurrent SCCs
B_11	Male	White	62	Kidney only	1	15	0	Other	31	No	No	86.3	Tacrolimus	Nil	Prednisolone	2	Yes	Not documented	No	No						No		No	No	No	No	Hand	10	2	Well	Level 4: Invasion into reticular dermis	NA	No	No	No	No	Single	Yes	Yes	No	No	No
B_12	Male	White	50	Kidney only	1	92	0	Basiliximab or equivalent	21	Yes	No	81.9	Tacrolimus	Mycophenolate mofetil	Prednisolone	3	No	Never	No	Yes	Testicle	Yes	Yes	Yes	283	No		No	No	No	No	Face	5	5	Moderate	Level 5: invasion into subcutaneous tissue	NA	No	No	No	No	Single	No	Yes	No	No	No
B_13	Male	White	67	Kidney only	1	29	0	Basiliximab or equivalent	76	No	No	76.6	Tacrolimus	Nil	Prednisolone	2	No	Never	No	No						Yes	BCC	No	No	No	No	Anterior torso	12	5.2	Poor	Level 5: invasion into subcutaneous tissue	NA	No	No	No	No	Single	Yes	Yes	No	No	No
B_2	Male	White	56	Kidney only	1	75	6	Basiliximab or equivalent	38	Yes	Yes	71.8	Tacrolimus	Azathioprine	Prednisolone	3	No	Current	No	No						No		No	No	No	No	Head	13	6	Moderate	Not reported	NA	NA	No	No	No	Single	No	No	Yes	Yes	Antimetabolite and CNI reduced	Recurrent SCCs
B_3	Female	White	70	Kidney only	1	121	0	Basiliximab or equivalent	57	No	No	72.95	Tacrolimus	Azathioprine	Prednisolone	3	Yes	Never	No	No						No		Yes	No	No	No	Face	10	0.8	Well	Level 3: Invasion to junction of papillary/reticular dermis	NA	No	No	No	No	Single	Yes	Yes	Yes	Yes	Antimetabolite reduced	weight loss
B_4	Male	White	65	Kidney only	1	89	3	Basiliximab or equivalent	68	No	No	67.65	Tacrolimus	Nil	Prednisolone	2	No	Previous	No	No						No		No	No	No	No	Face	15	3.5	Poor	Level 5: invasion into subcutaneous tissue	NA	No	No	No	No	Single	Yes	Yes	No	No	No
B_5	Male	White	59	Kidney only	1	144	2	Basiliximab or equivalent	20	Yes	No	90.4	Tacrolimus	Azathioprine	Prednisolone	3	Yes	Never	No	No						Yes	BCC	Clinical diagnosis	No	No	No	Ear	12	4	Well	Dermis	NA	No	No	No	No	Single	Yes	Yes	No	No	No
B_6	Female	White	64	Kidney only	1	153	0	Basiliximab or equivalent	20	Yes	No	48.1	Nil	Azathioprine	Prednisolone	2	No	Previous	No	No						Yes	BCC	No	No	No	No	Head	26	5	Moderate	Not reported	NA	NA	NA	No	Not reported	Single	Yes	Yes	No	No	No
B_7	Male	White	46	Kidney only	1	81	3	Basiliximab or equivalent	47	Yes	No	87.8	Tacrolimus	Nil	Prednisolone	2	No	Current	No	No						No		No	No	No	No	Face	NA	7	Moderate	Level 5: invasion into subcutaneous tissue	NA	No	No	No	No	Single	Yes	Yes	No	No	No
B_9a	Male	White	73	Kidney only	1	72	0	Basiliximab or equivalent	60	No	No	109.2	Tacrolimus	Nil	Prednisolone	2	No	Current	No	No						No		No	No	No	No	Head	9	3.8	Poor	Level 5: invasion into subcutaneous tissue	invades skeletal muscle	Yes	No	No	No	Multiple	No	Yes	No	No	No
C_1	Male	Not stated	56	Kidney only	1	139	3	NA	33	No	No	62.2	Tacrolimus	Mycophenolate mofetil	Nil	2	Yes	Not documented	No	No						No		No	No	No	No	Face	20	2	Moderate	Level 4: Invasion into reticular dermis	NA	No	No	No	No	Single	Yes	Yes	No	No	No	Unclear
C_10	Male	White	72	Kidney only	1	176	3	Basiliximab or equivalent	63	No	No	77.6	Tacrolimus	Nil	Nil	1	No	Never	No	No						No		No	No	No	No	Face	24	8	Moderate	Level 1: Confined to epidermis	NA	No	No	No	No	Single	Yes	Yes	No	No	No
C_11a	Male	Not stated	56	Kidney only	2	322	0	Basiliximab or equivalent	50	No	No	66.7	Tacrolimus	Azathioprine	Nil	2	No	Current	No	No						No		No	Yes	No	No	Hand	58	2	Poor	Level 4: Invasion into reticular dermis	NA	No	No	No	No	Multiple	Yes	Yes	Yes	Yes	Antimetabolite and CNI reduced
C_12a	Male	Not stated	74	Kidney only	1	38	2	Basiliximab or equivalent	36	No	No	75.8	Tacrolimus	Nil	Nil	1	No	Never	No	No						Yes	Melanoma (+BCC Oct 2015)	Yes	Yes	No	No	Ear	14	2.1	Moderate	Level 4: Invasion into reticular dermis	NA	No	No	No	No	Multiple	Yes	Yes	No	No	No
C_13	Male	White	74	Kidney only	1	10	6	Basiliximab or equivalent	51	No	No	66.6	Tacrolimus	Mycophenolic acid	Prednisolone	3	No	Never	No	No						No		No	No	No	No	Face	9	3	Moderate	Level 3: Invasion to junction of papillary/reticular dermis	NA	No	NA	NA	NA	Single	Not reported	NA	No	No	No
C_14a	Male	White	72	Kidney only	1	20	3	Alemtuzumab	42	No	No	113.25	Tacrolimus	Mycophenolate mofetil	Nil	2	No	Never	No	No						No		Yes	Yes	No	No	Arm	18	3.2	Moderate	Level 4: Invasion into reticular dermis	NA	No	No	No	No	Multiple	Yes	Yes	Yes	Yes	Antimetabolite reduced	Risk reduction
C_15	Male	White	72	Kidney only	1	7	6	Basiliximab or equivalent	69	No	No	78.6	Tacrolimus	Mycophenolate mofetil	Nil	2	No	Never	No	No						No		No	Yes	No	No	Face	15	1.2	Well	Level 5: invasion into subcutaneous tissue	Superficial muscle	Yes	No	No	No	Single	Yes	Yes	No	No	No
C_16	Male	White	63	Kidney only	2	125	3	Other	41	No	No	82	Tacrolimus	Nil	Nil	1	No	Never	No	Yes	PTLD	no	yes	yes	24	Yes	BCC	No	No	No	No	Ear	10	1.1	Poor	Level 4: Invasion into reticular dermis	NA	No	No	No	No	Single	Yes	Yes	No	No	No
C_17	Male	White	57	Kidney only	3	190	NA	Other	67	Yes	Yes	53.9	Tacrolimus	Azathioprine	Prednisolone	3	No	Never	No	No						No		Clinical diagnosis	Yes	No	No	Hand	20	3	Moderate	Level 4: Invasion into reticular dermis	NA	No	No	No	No	Single	Yes	Yes	No	No	No
C_18	Male	White	77	Kidney only	1	20	2	Basiliximab or equivalent	41	No	No	77	Tacrolimus	Mycophenolate mofetil	Nil	2	No	Never	No	No						Yes	BCC	No	Clinical diagnosis	No	No	Arm	15	2	Moderate	Level 4: Invasion into reticular dermis	NA	No	No	No	No	Single	Yes	Yes	No	No	No
C_19	Male	White	77	Kidney only	1	149	3	Other	19	No	No	82.4	Nil	Mycophenolate mofetil	Prednisolone	2	No	Never	No	No						No		No	No	No	No	Ear	16	4	Moderate	Level 4: Invasion into reticular dermis	NA	No	No	No	No	Single	Yes	Yes	Yes	No	No	Risk Reduction	Swap of agent (Rapamycin commenced)
C_2a	Male	White	57	Kidney only	1	156	3	NA	44	No	No	51.7	Nil	Mycophenolate mofetil	Prednisolone	2	No	Not documented	No	No						No		No	No	No	No	Arm	20	1	Moderate	Level 1: Confined to epidermis	NA	No	No	No	No	Multiple	Yes	Yes	Yes	No	No		Antimetabolite dose increased
C_3	Male	White	53	Kidney only	1	150	5	Basiliximab or equivalent	52	No	No	88.3	Tacrolimus	Nil	Prednisolone	2	No	Previous	No	No						No		No	Yes	No	No	Ear	18	2	Well	Level 1: Confined to epidermis	NA	No	No	No	No	Single	Yes	Yes	Yes	Yes	CNI reduced
C_4a	Male	White	72	Kidney only	1	153	2	Basiliximab or equivalent	55	No	No	98.6	Tacrolimus	Mycophenolic acid	Nil	2	Yes	Never	No	No						No		No	No	No	No	Face	30	2.3	Moderate	Level 4: Invasion into reticular dermis	NA	No	No	No	No	Multiple	Yes	Yes	No	No	No
C_5	Male	Not stated	65	Kidney only	1	68	5	ATG or thymoglobulin	70	No	No	118	Tacrolimus	Mycophenolate mofetil	Nil	2	No	Not documented	No	No						No		No	No	No	No	Head	15	NA	NA	NA	NA	NA	NA	NA	NA	Single	Not reported	NA	No	No	No
C_6	Male	White	78	Kidney only	1	51	5	ATG or thymoglobulin	59	No	No	78.1	Tacrolimus	Nil	Prednisolone	2	No	Never	No	No						No		No	Yes	No	No	Face	14	5	Moderate-to-poor	Level 1: Confined to epidermis	NA	No	No	No	No	Single	Yes	Yes	No	No	No
C_7	Male	White	62	Kidney only	1	256	NA	NA	11	Yes	Yes	104	Tacrolimus	Mycophenolic acid	Nil	2	No	Never	No	No						No		Yes	No	No	No	Head	30	11	Well	Level 4: Invasion into reticular dermis	NA	No	NA	No	No	Single	Yes	Yes	No	No	No
C_8	Male	White	73	Kidney only	1	153	2	Basiliximab or equivalent	36	No	No	78	Tacrolimus	Nil	Nil	1	No	Never	No	No						Yes	BCC	No	No	No	No	Face	35	4	Well	Level 4: Invasion into reticular dermis	NA	No	No	No	No	Single	Yes	Yes	No	No	No
C_9	Female	White	59	Kidney only	1	164	2	Basiliximab or equivalent	24	No	No	68.7	Tacrolimus	Nil	Nil	1	No	Never	No	No						No		Yes	Yes	No	No	Face	16	1.2	Well	Level 3: Invasion to junction of papillary/reticular dermis	NA	No	No	No	No	Single	Yes	Yes	No	No	No
D_1	Male	White	52	Kidney only	1	122	3	Basiliximab or equivalent	82	Yes	No	77	Tacrolimus	Mycophenolate mofetil	Nil	2	No	Not documented	No	No	N/A	No				No		No	No	No	Clinical diagnosis	Arm	NA	NA	Well	Not reported	NA	NA	NA	Not reported	Not reported	Single	Yes	Yes	No	No	No
D_10	Female	White	53	Kidney only	1	336	NA	NA	18	No	No	Unknown	Ciclosporin	Azathioprine	Nil	2	No	Not documented	No	No	N/A	No				No		Clinical diagnosis	No	No	No	Face	13	1.5	Moderate	Level 4: Invasion into reticular dermis	NA	No	No	No	No	Single	Yes	Yes	Yes	Yes	Antimetabolite reduced	Diagnosis of SCC
D_2	Male	White	67	Kidney only	1	53	4	Basiliximab or equivalent	50	Yes	No	93	Tacrolimus	Azathioprine	Prednisolone	3	No	Not documented	No	No	N/A	No				No		Clinical diagnosis	No	No	Clinical diagnosis	Head	5	1	Moderate	Level 4: Invasion into reticular dermis	NA	No	No	No	No	Single	Yes	Yes	Yes	Yes	Antimetabolite reduced	Diagnosis of SCC
D_4	Female	White	50	Kidney only	1	30	0	Alemtuzumab	8	No	No	51	Tacrolimus	Azathioprine	Nil	2	No	Current	No	No	N/A	No				No		No	No	No	No	Hand	4	6.1	Poor	Level 5: invasion into subcutaneous tissue	NA	No	No	No	No	Single	Yes	Yes	Yes	Yes	Antimetabolite and CNI reduced	Diagnosis of SCC
D_5	Male	White	67	Kidney only	1	18	3	Alemtuzumab	67	No	No	Unknown	Tacrolimus	Mycophenolate mofetil	Nil	2	No	Not documented	No	No	N/A	No				No		Clinical diagnosis	No	No	Clinical diagnosis	Face	12	0.8	Moderate	Level 3: Invasion to junction of papillary/reticular dermis	NA	No	No	No	No	Single	Yes	Yes	No	No	No
D_7	Female	White	49	Kidney only	3	180	3	Alemtuzumab	36	Yes	Yes	Unknown	Tacrolimus	Mycophenolate mofetil	Prednisolone	3	No	Not documented	No	No	N/A	No				Yes	BCC	Clinical diagnosis	No	No	No	Head	NA	NA	Poor	Not reported	NA	NA	No	No	No	Single	Yes	Yes	No	No	No
D_8	Male	White	70	Kidney only	1	197	NA	NA	38	No	No	Unknown	Tacrolimus	Nil	Prednisolone	2	No	Not documented	No	No	N/A	No				Yes	Melanoma with squamous features	Yes	No	No	No	Ear	5	1.8	Poor	Not reported	NA	NA	No	No	No	Single	No	No	No	No	No
D_9	Male	White	69	Kidney only	1	154	NA	NA	28	No	No	Unknown	Sirolimus	Azathioprine	Prednisolone	3	No	Not documented	No	No	N/A	No				No		Yes	Yes	No	No	Head	25	7.2	Poor	Level 5: invasion into subcutaneous tissue	NA	No	No	No	Yes	Single	No	No	Yes	Yes	Antimetabolite and CNI reduced	Diagnosis of SCC
E_10	Male	White	62	Kidney only	2	264	3	Alemtuzumab	42	No	No		Tacrolimus	Mycophenolate mofetil	Prednisolone	3	No	NA	No	No						No		No	No	No	No	Head	39	5	Poor		NA	NA	No	No	No	Single	Yes	Yes	Yes	Yes	Antimetabolite reduced	Diagnosis of SCC
E_13a	Male	White	58	Kidney only	3	300	2	Alemtuzumab	28	Yes	Yes	78	Tacrolimus	Mycophenolate mofetil	Prednisolone	3	No	NA	No	No						No		Yes	No	No	No	Arm	10	1.9	Well-to-moderate	Level 4: Invasion into reticular dermis	NA	No	No	No	No	Multiple	Yes	Yes	No	No	No
E_14	Male	White	75	Kidney only	1	11	3	Alemtuzumab	25	No	No	57	Nil	Mycophenolate mofetil	Prednisolone	2	No	Never	No	No						Yes	BCC 1996	No	No	No	No	Face	31	11	Moderate	Level 4: Invasion into reticular dermis	NA	No	No	No	No	Single	Yes	Yes	No	No	No
E_15	Male	White	57	Kidney only	2	120	4	Basiliximab or equivalent	46	No	Yes	83	Tacrolimus	Nil	Prednisolone	2	Yes	NA	No	No						Yes	BCC	Yes	Yes	No	No	Head	25	3	Moderate	Not reported	NA	NA	No	No	No	Single	Yes	Yes	No	No	No
E_17	Male	White	64	Kidney only	1	84	2	Basiliximab or equivalent	42	No	No	77	Tacrolimus	Nil	Prednisolone	2	No	NA	No	No						No		Yes	No	No	No	Arm	15	3	Moderate	Level 4: Invasion into reticular dermis	NA	No	No	No	No	Single	Yes	Yes	No	No	No
E_2	Male	White	81	Kidney only	1	204	3	Basiliximab or equivalent	82	No	No	79	Tacrolimus	Mycophenolic acid	Nil	2	No	NA	No	No						No		Yes	No	No	No	Face	14	10	Moderate	Not reported	NA	NA	NA	No	Not reported	Single	Yes	Yes	No	No	No
E_20	Male	White	62	Kidney only	1	48	4	Basiliximab or equivalent	45	No	No	108	Tacrolimus	Nil	Prednisolone	2	Yes	NA	No	No						No		Yes	No	No	No	Ear	10	2	Well	Level 3: Invasion to junction of papillary/reticular dermis	NA	No	No	No	No	Single	Yes	Yes	No	No	No
E_23	Female	White	52	Kidney only	1	204	2	Basiliximab or equivalent	17	No	No	108	Tacrolimus	Nil	Prednisolone	2	No	Current	No	No						No		No	No	No	No	Face	14	6	Moderate	Level 4: Invasion into reticular dermis	NA	No	No	No	No	Single	Yes	Yes	No	No	No
E_25	Male	White	56	Kidney only	1	120	6	Basiliximab or equivalent	38	No	No	70	Tacrolimus	Azathioprine	Prednisolone	3	No	Previous	No	No						Yes	BCC	Yes	No	No	No	Head	20	6	Moderate	Level 5: invasion into subcutaneous tissue	NA	No	No	No	No	Single	Yes	Yes	No	No	No
E_28	Female	White	57	Kidney only	3	372	3	Alemtuzumab	45	No	Yes	60	Tacrolimus	Mycophenolate mofetil	Prednisolone	3	No	Not documented	No	No		No				No		Yes	Yes	No	No	Anterior torso	14	1.5	Poor	Level 4: Invasion into reticular dermis	NA	No	No	No	No	Single	Yes	Yes	No	No	No
E_3	Male	White	61	Kidney only	2	228	6	Basiliximab or equivalent	24	No	No	65	Tacrolimus	Nil	Prednisolone	2	No	NA	No	No						Yes	BCC	No	No	No	No	Face	8	5	Moderate	Level 4: Invasion into reticular dermis	NA	No	NA	No	Not reported	Single	Yes	Yes	No	No	No
E_31	Male	White	59	Kidney only	1	18	3	Basiliximab or equivalent	54	No	No	88	Tacrolimus	Nil	Prednisolone	2	Yes	Not documented	No	No						Yes	BCC	Clinical diagnosis	Clinical diagnosis	No	No	Head	11	5	Poor	Level 4: Invasion into reticular dermis	NA	No	No	No	No	Single	Yes	Yes	No	No	No
E_33	Female	White	48	Kidney only	1	160	2	Alemtuzumab	41	No	No	66	Ciclosporin	Nil	Prednisolone	2	No	Not documented	No	No						No		Yes	No	No	Yes	Arm	8	5	Moderate	Level 4: Invasion into reticular dermis	NA	No	No	No	No	Single	Yes	Yes	No	No	No
E_34	Male	White	71	Kidney only	1	36	3	Basiliximab or equivalent	68	No	No	100	Tacrolimus	Mycophenolate mofetil	Prednisolone	3	No	Not documented	No	No						No		Yes	No	No	No	Face	22	6.5	Poor	Level 4: Invasion into reticular dermis	NA	No	Yes	No	No	Single	Yes	Yes	No	No	No
E_4	Male	White	76	Kidney only	1	26	2	Basiliximab or equivalent	43	No	No	103	Tacrolimus	Nil	Prednisolone	2	No	NA	No	Yes	Esophagus	No	No	Yes	18	No		Yes	Yes	No	No	Face	7.2	2.6	Moderate		NA	NA	No	No	No	Single	Yes	Yes	No	No	No
E_6	Male	White	70	Kidney only	1	84	5	Basiliximab or equivalent	45	No	No	85	Tacrolimus	Nil	Prednisolone	2	No	NA	No	No						Yes	BCC	Yes	Yes	No	No	Face	20	6	Moderate	Not reported	NA	NA	NA	Not reported	Not reported	Single	Not reported	NA	No	No	No
E_7	Female	White	58	Kidney only	2	144	4	Basiliximab or equivalent	24	No	No	97	Tacrolimus	Mycophenolate mofetil	Prednisolone	3	Yes	NA	No	No						No		Yes	No	No	No	Face	33	1.6	Moderate	Level 2: Invasion into papillary dermis	NA	No	No	No	No	Single	Yes	Yes	No	No	No
F_1	Male	Black or Black British	51	Kidney only	1	24	4	Basiliximab or equivalent	21	Yes	No	103	Tacrolimus	Nil	Prednisolone	2	Yes	Not documented	No	No		No				No		No	No	No	No	Face (forehead)	4	2.9	Well	Level 3: Invasion to junction of papillary/reticular dermis	NA	No	No	Not reported	Not reported	Single	No	No	Yes	Yes	CNI reduced	Out of target range
F_10	Male	White	47	Kidney only	2	391	2	ATG or thymoglobulin	45	No	No	Not documented	Sirolimus	Mycophenolate mofetil	Prednisolone	3	No	Not documented	No	No						Yes	BCC	Yes	No	No	Clinical diagnosis	Arm	9	1.5	Well	Level 3: Invasion to junction of papillary/reticular dermis	NA	No	No	No	No	Single	Yes	Yes	No	No	No
F_11a	Female	White	73	Kidney only	1	34	3	Basiliximab or equivalent	18	No	Yes	49.5	Tacrolimus	Mycophenolate mofetil	Prednisolone	3	No	Not documented	No	NA						No		NA	NA	NA	NA	Head	7	1.9	Moderate-to-poor	Level 4: Invasion into reticular dermis	NA	No	No	No	No	Multiple	Yes	Yes	No	No	No
F_12	Male	White	72	Kidney only	2	240	1	Basiliximab or equivalent	46	No	No	80	Tacrolimus	Mycophenolate mofetil	Nil	2	No	Not documented	No	No						No		Yes	No	No	No	Face	NA	1.4	Moderate	Level 3: Invasion to junction of papillary/reticular dermis	NA	No	No	No	No	Single	No	Yes	Yes	Yes	CNI reduced	Out of target range
F_13	Female	Not stated	65	Kidney only	1	5	3	Basiliximab or equivalent	63	No	No	60.8	Tacrolimus	Mycophenolate mofetil	Prednisolone	3	Yes	Not documented	No	No						No		No	No	No	No	Anterior torso	21	2.2	Well	Level 4: Invasion into reticular dermis	NA	No	No	No	No	Single	Yes	Yes	Yes	Yes	CNI reduced (and swapped to mTOR)	Skin Cancer in the early post transplant period	Swap of agent (Changed over to Sirolimus)
F_14	Male	White	76	Kidney only	1	175	3	NA	23	No	No	72.5	Ciclosporin	Mycophenolate mofetil	Prednisolone	3	No	Not documented	No	No						Yes	BCC	Yes	Yes	No	No	Leg	10	4.1	Poor	Level 4: Invasion into reticular dermis	NA	No	No	No	No	Single	Yes	Yes	No	No	No
F_15	Female	White	46	Kidney only	1	267	NA	NA	25	No	NA	64	Tacrolimus	Nil	Prednisolone	2	No	Not documented	No	No						Yes	BCC	Clinical diagnosis	No	No	Clinical diagnosis	Anterior torso	4	2	Well	Level 3: Invasion to junction of papillary/reticular dermis	NA	No	No	No	No	Single	Yes	Yes	Yes	No (overall similar IS burden)	No	Medication Adverse effects	Swap of agent
F_16	Male	White	59	Kidney only	2	230	1	NA	67	No	No	71.2	Ciclosporin	Azathioprine	Prednisolone	3	Yes	Not documented	No	No						No		No	No	No	Clinical diagnosis	Arm	13	3	Well	Level 3: Invasion to junction of papillary/reticular dermis	NA	No	No	No	No	Single	Yes	Yes	No	No	No
F_17	Male	Black or Black British	87	Kidney only	1	167	NA	NA	18	Yes	NA	62	Ciclosporin	Mycophenolate mofetil	Prednisolone	3	Yes	Not documented	No	No						No		No	No	No	No	Hand	11	0.4	Well	Level 2: Invasion into papillary dermis	NA	No	No	No	No	Single	No	No	No	No	No
F_2	Female	White	54	Kidney only	2	397	6	Basiliximab or equivalent	70	No	Yes	61	Tacrolimus	Mycophenolate mofetil	Prednisolone	3	No	Not documented	No	No						Yes	BCC	Yes	Yes	No	Clinical diagnosis	Hand	12	2	Moderate-to-poor	Level 4: Invasion into reticular dermis	NA	No	No	No	No	Single	Yes	Yes	No	No	No
F_20	Female	White	67	Kidney only	1	120	3	Basiliximab or equivalent	43	No	No	53	Ciclosporin	Mycophenolate mofetil	Nil	2	No	Not documented	No	No						No		Yes	Yes	No	No	Face	4	0.7	Moderate	Level 4: Invasion into reticular dermis	NA	No	No	No	No	Single	No	Yes	No	No	No
F_21	Male	White	57	Kidney only	2	115	3	Basiliximab or equivalent	20	No	No	Not documented	Tacrolimus	Mycophenolate mofetil	Prednisolone	3	No	Never	No	No						No		Yes	Yes	No	Yes	Face	10	0.7	Well	Level 2: Invasion into papillary dermis	NA	No	No	No	No	Single	Yes	Yes	Yes	Yes	CNI reduced	Out of target range
F_22	Male	White	53	Kidney only	1	162	3	Basiliximab or equivalent	13	No	No	71.2	Ciclosporin	Mycophenolate mofetil	Prednisolone	3	No	Not documented	No	No						No		No	No	No	No	Face	12	NA	Well	Not reported	NA	NA	NA	Not reported	Not reported	Single	No	Yes	Yes	Yes	CNI reduced	Out of target range
F_23	Male	White	73	Kidney only	1	115	3	Basiliximab or equivalent	38	Yes	No	65.6	Ciclosporin	Mycophenolate mofetil	Prednisolone	3	No	Previous	No	No						Yes	BCC	No	Yes	No	No	Face (forehead)	13	NA	Poor	Not reported	NA	NA	No	No	No	Single	No	Yes	No	No	No
F_24	Male	White	73	Kidney only	1	180	5	Basiliximab or equivalent	29	Yes	No	Not documented	Tacrolimus	Mycophenolic acid	Prednisolone	3	No	Not documented	No	No						Yes	BCC	No	No	No	No	Face	8	4	Moderate	Level 5: invasion into subcutaneous tissue	NA	No	No	No	No	Single	No	Yes	No	No	No
F_25	Male	White	68	Kidney only	2	202	2	ATG or thymoglobulin	41	Yes	No	95.7	Ciclosporin	Mycophenolate mofetil	Prednisolone	3	No	Not documented	No	No						Yes	BCC	Yes	Yes	No	Yes	Face	9	3.8	Well	Level 3: Invasion to junction of papillary/reticular dermis	NA	No	No	No	No	Single	Yes	Yes	No	No	No
F_3	Female	White	49	Kidney only	1	134	3	Basiliximab or equivalent	23	No	Yes	57	Tacrolimus	Azathioprine	Prednisolone	3	No	Not documented	No	No						Yes	BCC	Clinical diagnosis	Yes	No	Clinical diagnosis	Hand	11	4	Poor	Level 4: Invasion into reticular dermis	NA	No	Yes	No	No	Single	No	No	No	No	No
F_4	Male	White	44	Kidney only	1	145	3	Basiliximab or equivalent	33	Yes	No	98	Tacrolimus	Mycophenolate mofetil	Prednisolone	3	No	Not documented	No	No						No		No	Yes	No	No	Face (temple)	10	1.3	Moderate	Not reported (it is thin)	NA	No	No	No	No	Single	Yes	Yes	Yes	No	No	below target range	Calcineurin inhibitor dose increased
F_5	Male	White	68	Kidney only	1	62	4	Basiliximab or equivalent	32	No	Yes	87	Tacrolimus	Nil	Prednisolone	2	No	Not documented	No	No						Yes	BCC	Yes	No	No	Yes	Face	4	1.5	Moderate	Level 4: Invasion into reticular dermis	NA	No	No	No	No	Single	Yes	Yes	No	No	No
F_6	Female	White	61	Kidney only	1	136	2	Basiliximab or equivalent	31	No	No	68	Tacrolimus	Azathioprine	Prednisolone	3	No	Not documented	No	No						No		No	No	No	Clinical diagnosis	Arm	7.5	2.2	Well	Level 3: Invasion to junction of papillary/reticular dermis	NA	No	No	No	No	Single	No	Yes	Yes	Yes	Antimetabolite reduced	Recurrent infections
F_7	Male	White	67	Kidney only	1	463	0	None	62	No	No	79	Nil	Azathioprine	Prednisolone	2	No	Not documented	No	No						Yes	BCC	Yes	No	No	Clinical diagnosis	Neck	7	3.8	Well	Level 3: Invasion to junction of papillary/reticular dermis	NA	No	No	No	No	Single	Yes	Yes	No	No	No
F_8	Male	White	73	Kidney only	1	27	5	ATG or thymoglobulin	40	No	No	82	Ciclosporin	Mycophenolate mofetil	Prednisolone	3	No	Not documented	No	No						No		Yes	No	No	No	Hand	5	3.4	Poor	Level 4: Invasion into reticular dermis	NA	No	No	No	No	Single	Yes	Yes	Yes	Yes	Antimetabolite and CNI reduced	Out of target range
F_9	Female	White	44	Kidney only	1	187	2	Basiliximab or equivalent	30	No	No	65	Tacrolimus	Azathioprine	Prednisolone	3	No	Not documented	No	No						Yes	BCC	Yes	No	No	No	Face	6	1.1	Well	Level 2: Invasion into papillary dermis	NA	No	No	No	No	Single	Yes	Yes	Yes	Yes	Antimetabolite reduced	reduce risk of further skin cancer
G_1	Male	White	72	Kidney only	1	41	3	Alemtuzumab	16	No	No	74	Tacrolimus	Mycophenolate mofetil	Nil	2	No	Previous	No	No						Yes	BCC	Yes	Yes	No	NA	Head	13	6.1	Poor	Level 4: Invasion into reticular dermis	NA	No	No	No	No	Single	Yes	Yes	No	No	No
G_2	Female	White	72	Kidney only	1	119	3	None	50	No	No	59.2	Tacrolimus	Mycophenolate mofetil	Nil	2	No	Not documented	No	No						No		Yes	Yes	No	No	Arm	11	7	Moderate	Level 2: Invasion into papillary dermis	NA	No	No	No	No	Single	Yes	Yes	No	No	No
G_5	Male	White	73	Kidney only	1	47	5	Alemtuzumab	25	No	No	110.4	Tacrolimus	Mycophenolate mofetil	Nil	2	Yes	Previous	No	Yes	Bowel	No	Yes	Yes	115	Yes	BCC (and microcystic adnexal carcinoma at the same time as the first SCC)	Clinical diagnosis	NA	No	No	Ear	12	3.5	Moderate	Level 4: Invasion into reticular dermis	NA	No	No	No	No	Single	Yes	Yes	Yes	No	No	Diarrhoea	Swap of agent (MMF to azathioprine)
G_7	Female	White	60	Kidney only	2	296	0	None	59	No	No	69.4	Sirolimus	Azathioprine	Prednisolone	3	No	Never	No	No						Yes	BCC	No	No	No	No	Anterior torso	9	4.2	Poor	Level 4: Invasion into reticular dermis	NA	No	No	Not reported	No	Single	Yes	Yes	Yes	Yes	MTOR reduced	Sirolimus level high
H_10	Male	White	73	Kidney only	1	52	2	Basiliximab or equivalent	24	No	No	64	Tacrolimus	Mycophenolate mofetil	Prednisolone	3	No	Not documented	No	No						No		No	No	No	No	Face	5	NA	Well	Level 4: Invasion into reticular dermis	NA	No	No	No	No	Single	No	NA	Yes	Yes	Antimetabolite reduced	Sepsis
H_11	Male	White	70	Kidney only	1	456	NA	None	71	No	No	130	Nil	Azathioprine	Prednisolone	2	No	Not documented	No	No						No		No	No	No	Yes	Hand	20	3.5	Well	Level 4: Invasion into reticular dermis	NA	No	No	No	No	Single	No	Yes	No	No	No	Already on minimal
H_12	Female	White	76	Kidney only	1	156	4	Basiliximab or equivalent	35	Yes	No	76.7	Tacrolimus	Azathioprine	Prednisolone	3	Yes	Not documented	No	No						No		No	No	No	No	Hand	19	1	Well	Level 5: invasion into subcutaneous tissue	NA	No	No	No	No	Single	Yes	Yes	No	No	No
H_15	Male	White	67	Kidney only	2	312	0	Basiliximab or equivalent	65	No	No	67.4	Tacrolimus	Mycophenolic acid	Prednisolone	3	No	Not documented	No	No						No		No	Yes	No	No	Temple	10	NA	NA	Level 3: Invasion to junction of papillary/reticular dermis	NA	No	No	No	No	Single	Yes	Yes	No	No	No
H_16	Female	White	59	Kidney only	1	56	0	Basiliximab or equivalent	21	No	No	47.5	Tacrolimus	Azathioprine	Prednisolone	3	No	Not documented	No	No						No		No	No	No	No	Chest	7	2	Moderate	Level 4: Invasion into reticular dermis	NA	No	No	No	No	Single	Yes	Yes	Yes	Yes	Antimetabolite reduced	Aza stopped (multiple reasons)
H_17	Female	White	68	Kidney only	1	12	3	Basiliximab or equivalent	72	No	No	64.5	Tacrolimus	Mycophenolate mofetil	Prednisolone	3	No	Not documented	No	Yes	Breast	No	Yes - mastectomy, LN clearance, chemo and radio	Yes	approx 2 years	No		No	No	No	No	Hand	9	1.7	Moderate-to-poor	Level 4: Invasion into reticular dermis	NA	No	No	No	No	Single	Yes	Yes	Yes	Yes	Antimetabolite and CNI reduced	Tac level too high 12.5
H_18	Male	White	81	Kidney only	1	228	NA	NA	46	No	No	60	Tacrolimus	Mycophenolate mofetil	Nil	2	No	Not documented	Unknown	No						No		No	No	No	No	Scalp	45	4	Moderate	Level 5: invasion into subcutaneous tissue	NA	No	No	No	No	Single	No	NA	Yes	Yes	Antimetabolite and CNI reduced	High levels and SCC	Prednisolone started
H_19	Male	White	58	Kidney only	2	468	1	NA	26	No	No	102	Ciclosporin	Azathioprine	Prednisolone	3	No	Not documented	Unknown	No						Yes	BCC	Yes	No	No	Yes	Arm	19	11	Moderate	Level 4: Invasion into reticular dermis	NA	No	No	No	No	Single	Yes	Yes	Yes	Yes	Antimetabolite reduced	SCC and recurrent UTIs
H_2	Male	White	61	Kidney only	2	129	1	Basiliximab or equivalent	67	No	No	101	Tacrolimus	Mycophenolate mofetil	Prednisolone	3	No	Not documented	No	No						No		Yes	No	No	No	Face	8	3	Well	Level 5: invasion into subcutaneous tissue	Skeletal muscle	Yes	NA	Not reported	Not reported	Single	Yes	Yes	No	No	No
H_20	Male	White	76	Kidney only	2	93	0	Basiliximab or equivalent	50	No	No	65	Tacrolimus	Azathioprine	Prednisolone	3	Yes	Not documented	No	No						No		Yes	Yes	No	Yes	Head	32	9.8	Moderate-to-poor	Level 5: invasion into subcutaneous tissue	NA	No	Yes	Yes	Yes	Single	No	NA	Yes	Yes	Antimetabolite reduced	SCC
H_22	Male	White	60	Kidney only	1	80	NA	Basiliximab or equivalent	44	No	No	88	Tacrolimus	Mycophenolate mofetil	Prednisolone	3	No	Not documented	No	No						Yes	BCC	No	No	No	Yes	Arm	12	4	Moderate	Level 4: Invasion into reticular dermis	NA	No	No	No	No	Single	Yes	Yes	No	No	No
H_23	Male	White	61	Kidney only	1	245	2	NA	33	NA	No	138	Ciclosporin	Azathioprine	Nil	2	Yes	Not documented	No	No						No		No	No	No	Yes	Forearm	18	12	Well	Level 3: Invasion to junction of papillary/reticular dermis	NA	No	No	No	No	Single	Yes	Yes	No	No	No
H_24	Male	White	45	Kidney only	1	192	NA	NA	60	Yes	No	87	Tacrolimus	Azathioprine	Prednisolone	3	No	Not documented	No	No						Yes	BCC	Yes	No	No	Yes	Chest	8	3	Moderate	Level 3: Invasion to junction of papillary/reticular dermis	NA	No	No	No	No	Single	Yes	Yes	No	No	No
H_25	Male	White	80	Kidney only	1	13	3	Basiliximab or equivalent	42	No	No	95	Tacrolimus	Azathioprine	Prednisolone	3	No	Not documented	No	No						No		No	Yes	No	No	Ear	20	3	Moderate	Level 4: Invasion into reticular dermis	NA	No	No	No	No	Single	Yes	Yes	Yes	Yes	Antimetabolite reduced	SCC
H_26	Male	White	62	Kidney only	1	252	3	NA	28	No	No	116	Tacrolimus	Azathioprine	Prednisolone	3	No	Not documented	No	No						No		No	Yes	No	No	Head	24	4	Moderate	Level 5: invasion into subcutaneous tissue	NA	No	Yes	No	No	Single	Yes	Yes	No	No	No
H_3	Male	Asian or Asian British	79	Kidney only	1	111	4	Basiliximab or equivalent	82	No	No	79	Tacrolimus	Mycophenolate mofetil	Prednisolone	3	No	Not documented	No	No						No		No	No	No	No	Face	65	30	Moderate	Level 5: invasion into subcutaneous tissue	NA	No	Yes	Yes	Yes	Single	Yes	Yes	Yes	Yes	Antimetabolite reduced	Due to SCC
H_4	Female	White	65	Kidney only	1	197	4	Basiliximab or equivalent	41	Yes	No	105.9	Tacrolimus	Azathioprine	Prednisolone	3	No	Not documented	No	No						No		Yes	No	No	Yes	Leg	4	2.4	Moderate	Level 3: Invasion to junction of papillary/reticular dermis	NA	No	No	No	No	Single	Yes	Yes	Yes	Yes	Antimetabolite and CNI reduced	Out of target range / SCC
H_5	Female	White	42	Kidney only	3	336	2	Basiliximab or equivalent	55	No	No	49	Tacrolimus	Mycophenolate mofetil	Prednisolone	3	No	Not documented	No	No						No		Yes	Yes	No	Yes	Wrist	6	4	Well	Level 4: Invasion into reticular dermis	NA	No	No	Not reported	No	Single	Yes	Yes	No	No	No
H_6	Female	White	38	Kidney only	1	109	1	NA	14	No	No	64.6	Tacrolimus	Azathioprine	Prednisolone	3	No	Not documented	No	No						No		No	No	No	Yes	Hand	6	3	Well	Not reported	NA	NA	NA	Not reported	No	Single	Yes	Yes	No	No	No
H_7	Male	White	61	Kidney only	2	528	4	Basiliximab or equivalent	44	No	No	76	Tacrolimus	Mycophenolate mofetil	Prednisolone	3	No	Not documented	No	No						No		No	No	No	No	Head	42	6.1	Poor	Level 5: invasion into subcutaneous tissue	NA	No	Yes	No	No	Single	No	Yes	Yes	Yes	CNI reduced	Level too high
H_8	Male	White	60	Kidney only	1	119	1	Basiliximab or equivalent	52	No	No	103.2	Tacrolimus	Mycophenolate mofetil	Prednisolone	3	Yes	Not documented	No	No						No		Yes	No	No	No	Head	17	2.3	Well-to-moderate	Level 4: Invasion into reticular dermis	NA	No	No	No	No	Single	Yes	Yes	No	No	No
[truncated: 22 more columns]
